# Supplementary material for: Conservation of Three-Dimensional Helix-Loop-Helix Structure through the Vertebrate Lineage Reopens the Cold Case of Gonadotropin-Releasing Hormone-Associated Peptide
Source: Front Endocrinol (Lausanne). 2017 Aug 22;8:207. doi: 10.3389/fendo.2017.00207 (PMC5572233; doi:10.3389/fendo.2017.00207)
Supplement: Table S1 — Vertebrate species and accession numbers of the complete prepro-GnRH sequences used to analyze GAP sequences. Lines divide the different vertebrate groups. GB. GenBank database; EN, Ensembl Genome Browser. *Sequence obtained from Ref. (68), which is not available in the data bases consulted. [file Table_1.XLSX]

## Sheet: Hoja1
	GnRH type	Group	Common name	Species	Accession number
	GnRH1	Mammals	Human	Homo sapiens	NP_000816.4 (GB)
			Rat	Rattus norvegicus	NP_036899.1 (GB)
			Sheep	Ovis aries	ENSOART00000010764 (EN)
			Giant Panda	Ailuropoda melanoleuca	XP_002914474 (GB)
			Koala	Phascolarctos cinereus	AJT59745.1 (GB)
		Sauropsids	Chicken	Gallus gallus	NP_001074346.1 (GB)
			Duck	Anas platyrhynchos	ENSAPLT00000010294 (EN)
			Pelican	Pelecanus crispus	XP_009482176.1 (GB)
			Alligator	Alligator mississippiensis	KQL69429.1 (GB)
			Gecko	Eublepharis macularius	ABB89899.1 (GB)
			Turtle	Chrysemys picta bellii	XP_005285222.1 (GB)
		Amphibian	Clawed frog	Silurana tropicalis	NP_001107165.1 (GB)
			Bullfrog	Lithobates catesbeianus	Q90Y63.1 (GB)
		Sarcopterygian	Coelacanth	Latimeria chalumnae	ENSLACT00000019341 (EN)
		Non-teleost actinopterygians	Sturgeon	Acipenser sinensis	AGK30598.1 (GB)
			Spotted gar	Lepisosteus oculatus	XP_006625369.1 (GB)
		Teleosts	Eel	Anguilla anguilla	ADD92012.1 (GB)
			Anchovy	Engraulis japonicus	AFO70217.1 (GB)
			Whitefish	Coregonus clupeaformis	AAP57221.1 (GB)
			Chub mackerel	Scomber japonicus	ADP89591.1 (GB)
			Pejerrey	Odontesthes bonariensis	AAU94309.2 (GB)
			Medaka	Oryzias latipes	BAB16303.1 (GB)
			Nile Tilapia	Oreochromis niloticus	BAC56849.1 (GB)
			Chanchita	Cichlasoma dimerus	AKG03158.1 (GB)
			Sea bass	Dicentrarchus labrax	AAF62898.1 (GB)
	GnRH2	Mammals	Human	Homo sapiens	NP_847901.1 (GB)
			Sheep	Ovis aries	XP_012044160.1 (GB)
			Giant Panda	Ailuropoda melanoleuca	XP_011222695.1 (GB)
			Koala	Phascolarctos cinereus	AJT59746 (GB)
		Sauropsids	Chicken	Gallus gallus	*
			Alligator	Alligator sinensis	XP_006020952 (GB)
			Gecko	Eublepharis macularius	BAC99084.1 (GB)
			Turtle	Pelodiscus sinensis	XP_006139278.1 (GB)
		Amphibians	Clawed frog	Silurana tropicalis	NP_001107550.1 (GB)
			Bullfrog	Lithobates catesbeianus	AAL05971.1 (GB)
		Sarcopterygian	Coelacanth	Latimeria menadoensis	ABZ04537 (GB)
		Non-teleost actinopterygians	Sturgeon	Acipenser sinensis	AGK30597.1 (GB)
		Teleosts	Eel	Anguilla anguilla	ADD92005.1 (GB)
			Arowana	Scleropages jardinii	BAB72183.1 (GB)
			Anchovy	Engraulis japonicus	AAL05971.1 (GB)
			Zebrafish	Danio rerio	AAU43784.1 (GB)
			Goldfish	Carassius auratus	O42471.1 (GB)
			Whitefish	Coregonus clupeaformis	AAP57219.1 (GB)
			Salmon	Salmo salar	XP_013987737.1 (GB) NP_001134611.1 (GB)
			Chub mackerel	Scomber japonicus	ADP89592.1 (GB)
			Pejerrey	Odontesthes bonariensis	AAU94307.1 (GB)
			Medaka	Oryzias latipes	BAB16300.1 (GB)
			Nile Tilapia	Oreochromis niloticus	BAC56850.1 (GB)
			Chanchita	Cichlasoma dimerus	ADV31310.1 (GB)
			Sea bass	Dicentrarchus labrax	Q9IA08.1 (GB)
		Chondrichtyan	Elephant shark	Callorhinchus milli	XP_007896209.1 (GB)
	GnRH3	Teleosts	Arowana	Scleropages jardinii	BAB72182.1 (GB)
			Anchovy	Engraulis japonicus	AFO70219.1 (GB)
			Zebrafish	Danio rerio	NP_878307.2 (GB)
			Goldfish	Carassius auratus	BAB18904.1 (GB)
			Whitefish	Coregonus clupeaformis	AAP57220.1 (GB)
			Salmon	Salmo salar	XP_014009933.1 (GB) XP_014062302.1 (GB)
			Chub mackerel	Scomber japonicus	ADP89593.1 (GB)
			Pejerrey	Odontesthes bonariensis	AAU94308.1 (GB)
			Medaka	Oryzias latipes	NP_001098142.1 (GB)
			Nile Tilapia	Oreochromis niloticus	XP_013126782.1 (GB)
			Chanchita	Cichlasoma dimerus	ADV31311.2 (GB)
			Sea bass	Dicentrarchus labrax	Q9IA09.1 (GB)
	Lamprey GnRHs	Non-jawed fish	Lamprey II	Petromyzon marinus	ABE66462.1 (GB)
			Lamprey I	Petromyzon marinus	AAF78456.1 (GB)
			Lamprey III	Petromyzon marinus	AAL12249.1 (GB)
	Invertebrate GnRH	Cephalochordate	Amphioxus	Branchiostoma floridae	AHE40598.1 (GB)
