# Supplementary material for: Conservation of Three-Dimensional Helix-Loop-Helix Structure through the Vertebrate Lineage Reopens the Cold Case of Gonadotropin-Releasing Hormone-Associated Peptide
Source: Front Endocrinol (Lausanne). 2017 Aug 22;8:207. doi: 10.3389/fendo.2017.00207 (PMC5572233; doi:10.3389/fendo.2017.00207)
Supplement: Table S2 — Tables showing the amino acid (aa) lengths of GAP1, GAP2, and GAP3 from various gnathostome species. Bold indicates the more representative length in all species analyzed. [file Table_2.XLSX]

## Sheet: GAP lengths
	GAP1 sequences analyzed
	nº aa	Vertebrate group (number of species with nº aa/total of species in that group)
	53 aa	Amphibians (2/2), Teleost (1/9)
	55 aa	Sarcopterygian (1/1), non-teleost Actinopterygian (1/2)
	56 aa	Mammals (5/5), Sauropsids (5/6), non-teleost Actinopterygian (1/2), Teleost (1/9)
	57 aa	Sauropsid (1/6), Teleost (2/9)
	59 aa	Teleost (3/9)
	60 aa	Teleost (1/9)
	63 aa	Teleost (1/9)
	GAP2 sequences analyzed
	nº aa	Vertebrate group (number of species with nº aa/total of species in that group)
	39 aa	Mammals (1/4)
	45 aa	Sauropsids (1/4)
	46 aa	Teleost (1/14)
	48 aa	Amphibians (2/3)
	49 aa	Sauropsids (3/4), Amphibian (1/3), Sarcopterygian (1/1),
		non-teleost Actinopterygian (1/1), Teleost (12/14), Chondrichtyan (1/1)
	50 aa	teleost (1/14)
	77 aa	mammals (1/4)
	80 aa	mammals (1/4)
	84 aa	mammals (1/4)
	GAP3 sequences analyzed
	nº aa	Vertebrate group (number of species with nº aa/total of species in that group)
	46 aa	Teleost (3/13)
	48 aa	Teleost (1/13)
	52 aa	Teleost (1/13)
	54 aa	Teleost (4/13)
	55 aa	Teleost (2/13)
	58 aa	Teleost (3/13)
