# Supplementary material for: Conservation of Three-Dimensional Helix-Loop-Helix Structure through the Vertebrate Lineage Reopens the Cold Case of Gonadotropin-Releasing Hormone-Associated Peptide
Source: Front Endocrinol (Lausanne). 2017 Aug 22;8:207. doi: 10.3389/fendo.2017.00207 (PMC5572233; doi:10.3389/fendo.2017.00207)
Supplement: Table S3 — Amino acid sequence identity (I%) and similarity (S%, in bold) within each GAP type. Gray indicates those values, both identity and similarity, lower than 50%. [file Table_3.XLSX]

## Sheet: GAP1
	Human		Rat		Sheep		Giant panda		Koala		Chicken		Duck		Pelican		Alligator		Gecko		Turtle		Clawed frog		Bullfrog		Coelacanth		Sturgeon		Spotted gar		Eel		Anchovy		Whitefish		Chub mackerel		Pejerrey		Medaka		Nile Tilapia		Chanchita		Sea bass
	I %	S %	I %	S %	I %	S %	I %	S %	I %	S %	I %	S %	I %	S %	I %	S %	I %	S %	I %	S %	I %	S %	I %	S %	I %	S%	I %	S %	I %	S %	I %	S %	I %	S %	I %	S %	I %	S %	I %	S %	I %	S %	I %	S %	I %	S %	I %	S %	I %
Human
Rat	69.6	77.9
Sheep	69.6	80.3	58.9	73.5
Giant panda	75	85.3	67.9	82.4	69.6	83.9
Koala	75	80.3	64.3	76.5	55.4	72.1	66.1	77.9
Chicken	46.4	61.8	39.3	57.4	44.6	63.2	46.4	61.8	50	66.2
Duck	39.3	58.9	33.9	55.9	39.3	60.3	39.3	58.9	44.6	61.8	75	85.3
Pelican	48.2	63.2	44.6	60.3	48.2	66.2	46.4	64.7	48.2	64.7	78.6	82.4	76.8	85.3
Alligator	46.4	61.8	46.4	64.7	44.6	60.3	42.9	63.2	53.6	69.1	60.7	70.6	57.1	67.6	64.3	75
Gecko	64.3	76.5	46.4	61.8	55.4	76	60.7	73.5	55.4	70.6	55.4	72.1	51.8	72.1	51.8	69.1	50	66.2
Turtle	58.9	73.5	50	64.7	46.4	66.2	51.8	69.1	60.7	76.5	64.3	76.5	58.9	75	66.1	77.9	75	83.8	67.9	80.9
Clawed frog	45.3	58.9	35.8	50	32.1	52.9	41.5	61.8	41.5	57.4	35.8	54.4	30.2	54.4	39.6	58.8	32.1	52.9	47.2	63.2	39.6	58.8
Bullfrog	34	57.4	32.1	50	26.4	52.9	37.7	60.3	30.2	54.4	39.6	60.3	34	60.3	39.6	58.8	32.1	52.9	41.5	61.8	37.7	58.8	62.3	80.9
Coelacanth	41.8	54.4	47.3	64.7	40	57.4	43.6	61.8	43.6	58.8	45.5	57.4	43.6	58.9	45.5	60.3	49.1	61.8	43.6	60.3	49.1	63.2	39.6	63.2	41.5	61.8
Sturgeon	40	61.8	36.4	57.4	32.7	60.3	36.4	60.3	43.6	64.7	45.5	64.7	43.6	64.7	40	61.8	41.8	57.4	43.6	67.6	49.1	69.1	34	55.9	32.1	57.4	36.4	58.8
Spotted gar	39.3	54.4	32.1	47.1	37.5	55.9	37.5	54.4	35.7	55.9	37.5	52.9	30.4	52.9	33.9	52.9	33.9	51.5	33.9	55.9	37.5	57.4	39.6	52.9	37.7	57.4	34.5	51.5	47.3	63.2
Eel	33.9	57.4	23.2	45.6	30.4	52.9	32.1	50	33.9	55.9	33.9	52.9	28.6	50	30.4	50	26.8	47.1	37.5	58.8	32.1	55.9	30.2	47.1	24.5	52.9	27.3	48.5	41.8	63.2	58.9	73.5
Anchovy	11.3	30.3	7.5	23.5	11.3	29.4	18.9	33.8	13.2	30.9	17	33.9	15.1	29.4	17	32.4	15.1	32.4	17	36.8	15.1	35.3	13.2	30.9	15.1	32.4	15.1	27.9	7.5	35.3	24.5	45.6	18.9	39.7
Whitefish	21.4	44.1	23.2	39.7	21.4	42.6	23.2	39.7	25	47.1	16.1	38.2	21.4	36.8	16.1	38.2	22.8	41.2	23.2	45.6	23.2	42.6	20.8	35.7	13.2	35.3	14.5	35.3	30.9	50	46.4	61.8	44.6	61.8	20.8	39.7
Chub mackerel	21.4	42.6	16.1	35.3	17.9	36.8	23.2	41.2	21.4	44.1	8.9	35.3	10.7	32.4	8.9	30.9	10.5	30.9	17.9	39.7	10.7	38.2	20.8	39.7	18.9	39.7	16.4	35.3	20	42.6	32.1	55.9	30.4	50	22.6	36.8	42.1	54.4
Pejerrey	19.6	38.2	16.1	35.3	16.1	35.3	17.9	38.2	21.4	38.2	7.1	30.9	8.9	29.4	7.1	29.4	12.3	33.8	16.1	38.2	12.5	36.8	20.8	38.2	15.1	39.7	14.5	36.8	23.6	41.2	28.6	54.4	30.4	48.5	18.9	38.2	38.6	52.9	69.5	80.9
Medaka	12.5	38.2	8.9	32.4	14.3	36.8	17.9	38.2	14.3	36.8	7.1	29.4	5.4	25	5.4	26.5	10.5	30.9	10.7	35.3	10.7	32.4	9.4	33.8	15.1	36.8	10.9	29.4	12.7	33.8	16.1	42.6	17.9	41.2	11.3	32.4	24.6	44.1	47.4	55.9	43.9	58.9
Nile Tilapia	30.4	39.7	21.4	32.4	23.2	32.4	23.2	30.9	32.1	44.1	14.3	29.4	14.3	30.9	12.5	29.4	21.1	36.8	23.2	36.8	25	38.2	17	30.9	11.3	29.4	18.2	30.9	20	39.7	32.1	51.5	30.4	47.1	17	29.4	45.6	60.3	52.5	60.3	54.2	66.2	38.6	45.6
Chanchita	25	41.2	19.6	36.8	19.6	33.8	21.4	36.8	26.8	45.6	10.7	32.4	10.7	33.8	10.7	32.4	15.8	38.2	17.9	38.2	16.1	39.7	18.9	39.7	13.2	36.8	14.5	33.8	16.4	42.6	25	55.9	23.2	51.5	18.9	38.2	38.6	63.2	67.8	76.5	69.5	82.4	49.1	60.3	76.3	76.4
Sea bass	21.4	44.1	16.1	38.2	16.1	38.2	23.2	42.6	19.6	38.2	12.5	32.4	14.3	30.9	8.9	29.4	14	32.4	25	42.6	14.3	36.8	18.9	35.3	18.9	36.8	20	35.3	21.8	38.2	25	50	25	44.1	13.2	30.9	28.1	47.1	66.1	72.1	67.8	79.4	43.9	52.9	46.7	58.8	61	73.5
[truncated: 1 more columns]

## Sheet: GAP2
	Human		Sheep		Giant panda		Koala		Chicken		Alligator		Gecko		Turtle		Clawed frog		Bullfrog		Coelacanth		Sturgeon		Eel		Arowana		Anchovy		Zebrafish		Goldfish		Whitefish		Salmon a		Salmon b		Chub mackerel		Pejerrey		Medaka		Nile Tilapia		Chanchita
	I %	S %	I %	S %	I %	S %	I %	S %	I %	S %	I %	S %	I %	S %	I %	S %	I %	S %	I %	S %	I %	S %	I %	S %	I %	S %	I %	S %	I %	S %	I %	S %	I %	S %	I %	S %	I %	S %	I %	S %	I %	S %	I %	S %	I %	S %	I %	S %	I %
Human
Sheep	42.9	59
Giant panda	50.6	67.9	52.5	64.2
Koala	15.4	43.3	17.9	38.8	17.9	44.8
Chicken	28.9	43.3	22.2	37.3	24.4	44	15.4	70.1
Alligator	20.4	43.3	24.5	41	24.5	50	51.3	80.6	22.2	72.4
Gecko	14.3	42.5	18.4	38.1	18.4	46.3	41	80.6	13.3	70.1	57.1	91.8
Turtle	16.3	41.1	24.5	38.8	22.4	47.1	53.8	82.8	22.2	72.4	79.6	94.8	69.4	93.3
Clawed frog	20.8	44.8	14.6	47.3	12.5	46.3	35.9	76.9	24.4	70.9	39.6	79.9	31.3	80.6	39.6	80.6
Bullfrog	12.5	41	16.7	38.8	18.8	47.8	56.4	82.8	22.2	72.4	66.7	91	56.3	91.8	68.8	91.8	41.7	82.1
Coelacanth	12.2	41.8	16.3	38.8	18.4	47.8	51.3	82.1	24.4	77.4	59.2	91	57.1	93.3	67.3	93.3	37.5	80.6	70.8	93.3
Sturgeon	12.2	41.8	14.3	38.1	16.3	47.8	41	82.1	24.4	71.6	53.1	91.8	53.1	91.8	59.2	91	39.6	80.6	62.5	91.8	61.2	91.8
Eel	14	43.3	12	36.7	18	47.8	48.7	85.6	22.2	70.9	42.9	84.3	40.8	87.3	49	85.8	41.7	82.1	62.5	88.1	57.1	88.1	57.1	88.1
Arowana	10.2	40.3	10.2	34.3	10.2	44	23.1	73.1	17.8	68.7	32.7	79.1	30.6	80.6	40.8	80.6	29.2	76.1	45.8	79.9	40.8	79.9	46.9	82.8	61.2	87.3
Anchovy	6.1	41	8.2	36.6	10.2	45.5	38.5	78.4	22.2	70.9	40.8	85.9	36.7	85.8	38.8	85.1	37.5	80.6	52.1	85.8	40.8	85.1	46.9	88.1	61.2	91.8	49	88.1
Zebrafish	8.2	40.3	16.3	37.3	10.2	44.8	43.6	79.1	17.8	70.9	40.8	83.6	38.8	85.8	44.9	84.3	33.3	79.9	52.1	85.8	46.9	85.1	49	88.1	59.2	91	57.1	88.1	65.3	91.8
Goldfish	8.2	40.3	16.3	37.3	10.2	44.8	43.6	78.4	17.8	70.9	38.8	82.8	38.8	83.6	42.9	82.8	29.2	79.1	47.9	83.6	42.9	82.8	42.9	86.6	53.1	88.8	53.1	87.3	63.3	91	85.7	97
Whitefish	14.3	42.5	12.2	36.6	14.3	47	46.2	79.1	20	70.9	46.9	85.1	40.8	87.3	49	85.1	37.5	81.3	60.4	88.8	53.1	87.3	49	88.1	71.4	94.8	59.2	88.1	71.4	94.8	75.5	93.3	69.4	91
Salmon a	12.2	41.8	12.2	36.6	14.3	47	48.7	80.6	15.6	70.1	46.9	85.8	40.8	88.8	49	86.6	37.5	82.1	62.5	90.3	53.1	88.8	49	88.8	69.4	94.8	55.1	87.3	69.4	94.8	73.5	93.3	67.3	91	93.9	98.5
Salmon b	14.3	43.3	12.2	37.3	14.3	47.8	43.6	79.1	22.2	70.9	44.9	84.3	40.8	86.6	49	84.3	35.4	80.6	58.3	88.1	51	86.6	51	87.3	69.4	94	59.2	87.3	67.3	94	71.4	92.5	65.3	90.3	95.9	99.3	89.8	97.8
Chub mackerel	16.3	43.8	14.3	39.6	18.4	47.8	46.2	79.9	24.4	72.4	46.9	85.8	42.9	88.8	51	87.3	37.5	82.1	60.4	89.5	53.1	89.6	49	88.1	67.3	94	46.9	84.3	65.3	92.5	65.3	91	59.2	88.8	83.7	95.5	85.7	95.5	83.7	94.8
Pejerrey	14.3	41.8	12.2	33.3	16.3	47.8	41	79.1	20	70.1	46.9	85.8	38.8	88.1	46.9	85.1	35.4	81.3	58.3	88.8	46.9	87.3	49	87.3	63.3	93.3	49	85.8	65.3	93.3	67.3	91.8	59.2	89.6	83.7	97	83.7	97	83.7	96.3	85.7	95.5
Medaka	15.2	42.5	13	35.8	17.4	47	46.2	79.9	24.4	71.6	45.7	83.6	41.3	85.8	47.8	85.1	34.8	80.6	58.7	86.6	50	86.6	47.8	85.1	67.4	91.8	47.8	82.8	65.2	90.3	65.2	88.1	58.7	86.6	78.3	92.5	78.3	92.5	78.3	91.8	89.1	95.5	84.8	93.3
Nile Tilapia	14.3	42.5	14.3	36.6	16.3	47	48.7	80.6	24.4	71.6	46.9	85.8	44.9	88.8	53.1	87.3	39.6	82.1	60.4	89.6	55.1	89.6	51	88.1	69.4	94.8	53.1	85.8	67.3	93.3	71.4	92.5	65.3	90.3	89.8	97	87.8	97	89.8	96.3	93.9	98.5	87.8	97	87	94.8
Chanchita	14.3	42.5	14.3	36.6	16.3	47	46.2	79.9	22.2	70.9	46.9	85.8	44.9	88.8	53.1	86.6	37.5	81.4	60.4	89.6	53.1	88.8	51	88.1	67.3	94	53.1	85.8	67.3	93.3	71.4	92.5	65.3	90.3	89.8	97	87.8	97	89.8	96.3	91.8	97.8	87.8	97	84.8	94	98	99.3
Sea bass	14.3	42.5	12.2	36.6	16.3	47	46.2	80.6	22.2	71.6	46.9	85.8	40.8	88.8	49	87.3	35.4	82.1	58.3	89.6	51	89.6	46.9	88.1	67.3	94.8	49	85.8	65.3	93.3	67.3	92.5	61.2	90.3	85.7	97	87.8	97	85.7	96.3	95.9	98.5	89.8	97	87	94.8	95.9	100	93.9
Elephant shark	16.3	41	12.2	38.1	18.4	47	28.2	76.1	17.8	66.4	42.9	83.6	46.9	85.1	44.9	83.6	22.9	73.9	47.9	84.3	49	85.8	46.9	84.3	36.7	80.6	32.7	76.9	30.6	78.4	32.7	78.4	26.5	76.11	36.7	80.6	34.7	81.3	38.8	79.9	36.7	79.9	36.7	80.6	37	77.6	36.7	79.9	36.7
Lamprey II	2.9	16.4	4.3	11.9	2.9	18.7	7.7	47	22.2	47.8	10.2	45.5	10.2	47	12.2	46.3	12.5	47	12.5	47	10.2	46.3	12.2	46.3	14	47	14.3	46.3	20.4	47	18.4	48.5	18.4	47.8	18.4	48.5	16.3	47.8	18.4	48.5	20.4	50	18.4	48.5	19.6	49.3	18.4	49.3	18.4
[truncated: 7 more columns]

## Sheet: GAP3
		Arowana		Anchovy		Zebrafish		Goldfish		Whitefish		Salmon a		Salmon b		Chub mackerel		Pejerrey		Medaka		Nile Tilapia		Chanchita		Sea bass		Lamprey I		Lamprey III
		I %	S %	I %	S %	I %	S %	I %	S %	I %	S %	I %	S %	I %	S %	I %	S %	I %	S %	I %	S %	I %	S %	I %	S %	I %	S %	I %	S %	I %	S %
	Arowana
	Anchovy	18.2	43.8
	Zebrafish	19	37.5	29.1	43.8
	Goldfish	24.1	40	30.9	46.3	84.5	91.3
	Whitefish	37	48.8	43.5	55	30.4	53.8	30.4	56.3
	Salmon a	39.1	50	39.1	56.3	26.1	53.8	30.4	56.3	91.3	97.5
	Salmon b	30.4	45	43.5	53.8	28.3	52.5	30.4	56.3	84.8	91.3	80.4	91.3
	Chub mackerel	29.6	50	38.9	55	27.8	53.8	31.5	57.5	73.9	75	71.7	76.3	71.7	73.8
	Pejerrey	30.9	51.3	32.7	50	25.5	52.5	29.1	56.3	67.4	70	65.2	71.3	63	68.8	81.5	86.3
	Medaka	24.1	48.8	33.3	50	31.5	53.8	35.2	57.5	60.9	70	58.7	71.3	58.7	68.8	75.9	86.3	68.5	80
	Nile Tilapia	25	48.8	38.5	56.3	26.9	53.8	30.8	57.5	63	71.3	60.9	72.5	60.9	71.3	86.5	92.5	82.7	87.5	73.1	85
	Chanchita	29.2	46.3	37.5	47.5	31.3	52.5	31.3	53.8	63	68.8	60.9	70	58.7	66.3	91.7	95.3	85.4	87.5	77.1	78.8	89.6	91.5
	Sea bass	27.8	50	38.9	57.5	27.8	53.8	31.5	57.5	71.7	73.8	69.6	75	69.6	72.5	92.6	95	81.5	86.3	75.9	86.3	90.4	95	91.7	93.6
	Lamprey I	8.6	13.8	7.3	20	15.5	36.3	12.1	36.3	8.7	27.5	10.9	27.5	10.9	28.8	11.1	27.5	10.9	28.8	9.3	27.5	11.5	27.5	10.4	25	11.1	27.5
	Lamprey III	8.9	16.3	10.9	22.5	12.5	31.3	14.3	35	10.9	26.3	10.9	26.3	13	27.5	13	26.3	12.7	27.5	11.1	26.3	13.5	26.3	12.5	25	13	26.3	66.1	77.5
